# Supplementary material for: The Development and Characterization of a Novel Prickly Pear–Grape Distilled Spirit
Source: Foods. 2026 Mar 8;15(5):953. doi: 10.3390/foods15050953 (PMC12984939; doi:10.3390/foods15050953)
Supplement: Supplementary file 1 [file foods-15-00953-s001.zip]

Archive with 1 entries (1 files):
- foods-4133474-supplementary.pdf
